# Supplementary material for: Cell-Biological Response and Sub-Toxic Inflammatory Effects of Titanium Dioxide Particles with Defined Polymorphic Phase, Size, and Shape
Source: Nanomaterials (Basel). 2023 May 12;13(10):1621. doi: 10.3390/nano13101621 (PMC10221891; doi:10.3390/nano13101621)
Supplement: Supplementary file 1 [file nanomaterials-13-01621-s001.zip]

Archive with 1 entries (1 files):
- nanomaterials-2353361-supplementary.pdf
